# Supplementary material for: Skeletal Deficits in Male and Female down Syndrome Model Mice Arise Independent of Normalized Dyrk1a Expression in Osteoblasts
Source: Genes (Basel). 2021 Oct 28;12(11):1729. doi: 10.3390/genes12111729 (PMC8624983; doi:10.3390/genes12111729)
Supplement: Supplementary file 1 [file genes-12-01729-s001.zip]

Archive with 1 entries (1 files):
- genes-1420462-supplementary.pdf
